# Supplementary material for: MetaLonDA: a flexible R package for identifying time intervals of differentially abundant features in metagenomic longitudinal studies
Source: Microbiome. 2018 Feb 13;6:32. doi: 10.1186/s40168-018-0402-y (PMC5812052; doi:10.1186/s40168-018-0402-y)
Supplement: Supplementary file 5 — Table of all details of the identified time intervals by MetaLonDA, LOWESS, and MetaSplines in the hygiene hypothesis study. (CSV 21 kb) [file 40168_2018_402_MOESM5_ESM.csv]

feature	start	end	dominant	pvalue	method
Actinomyces	346	1105	RUS	0.014763141	MetaLonDA
Corynebacterium	96	1105	RUS	0	MetaLonDA
Propionibacteriaceae_unclassified	96	232	RUS	0.015232975	MetaLonDA
Propionibacteriaceae_unclassified	618	1105	FIN	0.015253813	MetaLonDA
Propionibacterium	221	357	RUS	0.042553191	MetaLonDA
Propionimicrobium	561	1105	RUS	0.036842105	MetaLonDA
Bifidobacterium	96	720	RUS	0.004040404	MetaLonDA
Collinsella	153	663	RUS	0.007487923	MetaLonDA
Eggerthella	130	1105	RUS	0.006626657	MetaLonDA
Gordonibacter	96	946	RUS	0.013049645	MetaLonDA
Olsenella	96	1105	RUS	0.015266243	MetaLonDA
Bacteroides	96	584	FIN	0.003538928	MetaLonDA
Coprobacter	153	867	FIN	0.018187831	MetaLonDA
Dysgonomonas	652	1105	RUS	0.03844086	MetaLonDA
Odoribacter	799	1105	RUS	0.037435285	MetaLonDA
Parabacteroides	96	663	FIN	0.008478261	MetaLonDA
Parabacteroides	674	765	FIN	0.039402174	MetaLonDA
Paraprevotella	96	482	FIN	0.02553329	MetaLonDA
Paraprevotella	980	1105	RUS	0.033966034	MetaLonDA
Alistipes	96	198	FIN	0.043478261	MetaLonDA
Pedobacter	96	323	FIN	0.000632911	MetaLonDA
Deinococcus	833	844	RUS	0.041237113	MetaLonDA
Deinococcus	867	1105	RUS	0.036327933	MetaLonDA
Gemella	289	527	RUS	0.024305556	MetaLonDA
Staphylococcus	130	1105	RUS	0.00122399	MetaLonDA
Enterococcus	96	708	RUS	0.00517722	MetaLonDA
Lactobacillus	130	459	RUS	0.002514368	MetaLonDA
Leuconostoc	96	992	RUS	0.01212525	MetaLonDA
Lactococcus	130	629	RUS	0.004066986	MetaLonDA
Butyricicoccus	96	901	FIN	0.004114575	MetaLonDA
Clostridiales_Family_XIII_Incertae_Sedis_unclassified	96	1105	RUS	0.005139852	MetaLonDA
Clostridiales_noname	96	1105	FIN	0	MetaLonDA
Flavonifractor	96	142	FIN	0.034210526	MetaLonDA
Flavonifractor	470	663	RUS	0.019814241	MetaLonDA
Flavonifractor	1014	1105	RUS	0.017105263	MetaLonDA
Blautia	96	357	FIN	0.001387604	MetaLonDA
Coprococcus	176	924	RUS	0.00265542	MetaLonDA
Dorea	187	776	RUS	0.009311741	MetaLonDA
Lachnospiraceae_noname	198	221	FIN	0.039325843	MetaLonDA
Roseburia	289	504	FIN	0.012061404	MetaLonDA
Roseburia	1060	1105	RUS	0.028645833	MetaLonDA
Peptostreptococcaceae_noname	164	459	FIN	0.004649197	MetaLonDA
Faecalibacterium	187	289	FIN	0.028368794	MetaLonDA
Ruminococcaceae_noname	96	289	FIN	0.035947712	MetaLonDA
Subdoligranulum	754	924	RUS	0.028464419	MetaLonDA
Erysipelotrichaceae_noname	210	414	RUS	0.037234043	MetaLonDA
Solobacterium	595	1105	RUS	0.00821256	MetaLonDA
Turicibacter	96	346	FIN	0.028162055	MetaLonDA
Phascolarctobacterium	1014	1105	RUS	0.014367816	MetaLonDA
Dialister	674	1105	RUS	0.010741139	MetaLonDA
Megasphaera	459	584	RUS	0.023674242	MetaLonDA
Veillonella	96	482	FIN	0.008359133	MetaLonDA
Veillonella	1003	1105	RUS	0.024561404	MetaLonDA
Fusobacterium	96	108	FIN	0.042105263	MetaLonDA
Leptotrichia	96	686	FIN	0.000400641	MetaLonDA
Ralstonia	96	346	RUS	0.002997003	MetaLonDA
Burkholderiales_noname	289	867	FIN	0.008552357	MetaLonDA
Parasutterella	96	901	FIN	0.007042254	MetaLonDA
Sutterella	96	731	FIN	0.015252976	MetaLonDA
Gallionellaceae_unclassified	96	357	RUS	0.018963922	MetaLonDA
Neisseria	96	380	FIN	0.035368421	MetaLonDA
Bilophila	96	357	FIN	0.020321361	MetaLonDA
Campylobacter	96	629	FIN	0.004703247	MetaLonDA
Enterobacter	96	244	FIN	0.01183432	MetaLonDA
Escherichia	550	595	RUS	0.042553191	MetaLonDA
Escherichia	606	720	RUS	0.036170213	MetaLonDA
Escherichia	776	946	RUS	0.031914894	MetaLonDA
Klebsiella	96	255	FIN	0.005319149	MetaLonDA
Klebsiella	606	1105	RUS	0.015957447	MetaLonDA
Raoultella	731	856	RUS	0.042553191	MetaLonDA
Actinobacillus	142	1003	FIN	0.004339306	MetaLonDA
Haemophilus	164	425	FIN	0.00228833	MetaLonDA
Haemophilus	538	584	FIN	0.018421053	MetaLonDA
Haemophilus	720	810	RUS	0.028947368	MetaLonDA
Haemophilus	867	1037	FIN	0.003508772	MetaLonDA
Debaryomycetaceae_unclassified	1048	1105	FIN	0.043956044	MetaLonDA
Saccharomycetaceae_unclassified	96	119	RUS	0.007575758	MetaLonDA
Saccharomycetaceae_unclassified	516	1105	FIN	0.000874126	MetaLonDA
Myoviridae_noname	96	244	RUS	0.004807692	MetaLonDA
Myoviridae_noname	346	1105	FIN	0	MetaLonDA
PhiCD119likevirus	221	300	FIN	0.037518038	MetaLonDA
C2likevirus	96	618	RUS	0.00389016	MetaLonDA
Siphoviridae_noname	210	425	RUS	0.018607124	MetaLonDA
Mastadenovirus	96	402	FIN	0.000394011	MetaLonDA
Mastadenovirus	844	1105	RUS	0.02173913	MetaLonDA
Polyomavirus	96	742	FIN	0	MetaLonDA
Polyomavirus	856	1105	RUS	0.001010101	MetaLonDA
Retroviridae_noname	96	289	FIN	0.006064281	MetaLonDA
Viruses_noname	96	380	RUS	0.046511628	MetaLonDA
Actinomyces	357	368	RUS	0	LOWESS
Actinomyces	538	572	RUS	0.014184397	LOWESS
Actinomyces	742	765	RUS	0.037234043	LOWESS
Varibaculum	368	380	FIN	0.031914894	LOWESS
Varibaculum	448	459	RUS	0.021276596	LOWESS
Varibaculum	550	561	RUS	0.021276596	LOWESS
Varibaculum	572	595	RUS	0.042553191	LOWESS
Brevibacterium	300	334	FIN	0.034090909	LOWESS
Corynebacterium	153	278	RUS	0.024437928	LOWESS
Corynebacterium	346	516	RUS	0.020071685	LOWESS
Dermatophilaceae_unclassified	765	788	RUS	0.037234043	LOWESS
Dermatophilaceae_unclassified	810	833	RUS	0.026595745	LOWESS
Dermatophilaceae_unclassified	992	1003	FIN	0.010638298	LOWESS
Rothia	788	833	RUS	0.015789474	LOWESS
Rothia	1082	1094	RUS	0	LOWESS
Propionibacteriaceae_unclassified	108	255	RUS	0.018821604	LOWESS
Propionibacteriaceae_unclassified	674	697	FIN	0.042553191	LOWESS
Propionibacteriaceae_unclassified	1014	1026	FIN	0.021276596	LOWESS
Propionibacterium	312	414	RUS	0.017730496	LOWESS
Propionibacterium	742	833	RUS	0.033244681	LOWESS
Propionibacterium	1071	1105	RUS	0.014184397	LOWESS
Propionimicrobium	96	142	RUS	0.008152174	LOWESS
Propionimicrobium	346	402	RUS	0.039130435	LOWESS
Propionimicrobium	527	538	RUS	0.032608696	LOWESS
Propionimicrobium	1014	1037	RUS	0.02173913	LOWESS
Propionimicrobium	1048	1060	RUS	0.02173913	LOWESS
Propionimicrobium	1071	1105	RUS	0.032608696	LOWESS
Bifidobacterium	96	674	RUS	0.000990295	LOWESS
Scardovia	221	244	RUS	0.03125	LOWESS
Scardovia	402	436	RUS	0.034722222	LOWESS
Atopobium	969	1048	RUS	0.036474164	LOWESS
Atopobium	1071	1082	RUS	0.042553191	LOWESS
Atopobium	1094	1105	RUS	0.031914894	LOWESS
Collinsella	96	108	FIN	0	LOWESS
Collinsella	198	425	RUS	0.004301075	LOWESS
Eggerthella	130	142	FIN	0	LOWESS
Eggerthella	164	708	RUS	0.005319149	LOWESS
Eggerthella	1026	1105	RUS	0.016717325	LOWESS
Gordonibacter	96	119	RUS	0.027173913	LOWESS
Gordonibacter	221	232	RUS	0	LOWESS
Gordonibacter	255	278	RUS	0.043478261	LOWESS
Gordonibacter	414	425	RUS	0.043478261	LOWESS
Olsenella	334	346	RUS	0.043010753	LOWESS
Olsenella	357	527	RUS	0.017921147	LOWESS
Olsenella	776	901	RUS	0.016617791	LOWESS
Olsenella	1048	1060	RUS	0.021505376	LOWESS
Olsenella	1082	1105	RUS	0.016129032	LOWESS
Slackia	96	142	RUS	0.008152174	LOWESS
Slackia	153	164	RUS	0.032608696	LOWESS
Slackia	176	187	RUS	0.032608696	LOWESS
Slackia	402	414	RUS	0.032608696	LOWESS
Slackia	425	459	RUS	0.02173913	LOWESS
Bacteroides	96	720	FIN	0.004356061	LOWESS
Bacteroides	969	1105	FIN	0.018229167	LOWESS
Bacteroidales_noname	96	108	RUS	0	LOWESS
Coprobacter	153	164	FIN	0.044444444	LOWESS
Coprobacter	266	278	FIN	0.044444444	LOWESS
Coprobacter	459	572	FIN	0.028888889	LOWESS
Coprobacter	606	1026	FIN	0.018318318	LOWESS
Dysgonomonas	244	255	FIN	0.032258065	LOWESS
Dysgonomonas	1048	1071	RUS	0.021505376	LOWESS
Odoribacter	176	187	FIN	0.042105263	LOWESS
Odoribacter	1026	1105	FIN	0.019548872	LOWESS
Parabacteroides	96	1105	FIN	0.007205667	LOWESS
Porphyromonas	142	153	FIN	0.010869565	LOWESS
Porphyromonas	391	402	RUS	0	LOWESS
Porphyromonas	1094	1105	RUS	0.02173913	LOWESS
Paraprevotella	96	357	FIN	0.007322654	LOWESS
Paraprevotella	856	1037	FIN	0.016447368	LOWESS
Prevotella	538	618	FIN	0.021276596	LOWESS
Alistipes	153	176	FIN	0.005434783	LOWESS
Alistipes	255	266	FIN	0	LOWESS
Cellulophaga	108	130	FIN	0.015789474	LOWESS
Cellulophaga	1071	1094	FIN	0	LOWESS
Candidatus_Saccharibacteria_noname	1026	1105	RUS	0.004201681	LOWESS
Chlorobium	924	946	FIN	0.02173913	LOWESS
Deinococcus	153	164	FIN	0.044444444	LOWESS
Deinococcus	278	289	FIN	0.011111111	LOWESS
Gemella	96	130	RUS	0.039007092	LOWESS
Gemella	346	368	RUS	0.031914894	LOWESS
Gemella	402	436	RUS	0.028368794	LOWESS
Gemella	890	901	RUS	0.042553191	LOWESS
Gemella	924	935	RUS	0.042553191	LOWESS
Gemella	1003	1048	RUS	0.031914894	LOWESS
Staphylococcus	289	380	RUS	0.015789474	LOWESS
Staphylococcus	402	470	RUS	0.024561404	LOWESS
Staphylococcus	538	1105	RUS	0.021894737	LOWESS
Granulicatella	391	402	FIN	0.022727273	LOWESS
Enterococcus	96	504	RUS	0.000886525	LOWESS
Enterococcus	822	1003	RUS	0.012632979	LOWESS
Enterococcus	1048	1105	RUS	0.006382979	LOWESS
Lactobacillus	108	425	RUS	0.00036075	LOWESS
Lactobacillus	572	584	FIN	0.02020202	LOWESS
Lactobacillus	765	776	FIN	0.03030303	LOWESS
Lactobacillus	1060	1105	RUS	0.012626263	LOWESS
Pediococcus	96	108	RUS	0.032258065	LOWESS
Pediococcus	527	538	FIN	0.010752688	LOWESS
Pediococcus	992	1003	FIN	0.010752688	LOWESS
Leuconostoc	96	130	RUS	0.010752688	LOWESS
Leuconostoc	255	527	RUS	0.018369176	LOWESS
Leuconostoc	1082	1105	RUS	0.021505376	LOWESS
Lactococcus	96	108	RUS	0	LOWESS
Lactococcus	198	459	RUS	0.003308129	LOWESS
Lactococcus	663	674	FIN	0.043478261	LOWESS
Lactococcus	822	844	FIN	0.02173913	LOWESS
Butyricicoccus	119	176	FIN	0.023404255	LOWESS
Butyricicoccus	300	391	FIN	0.021276596	LOWESS
Clostridiaceae_noname	1003	1037	FIN	0.023809524	LOWESS
Clostridium	142	153	FIN	0.021505376	LOWESS
Clostridium	391	414	FIN	0.043010753	LOWESS
Clostridium	935	1105	FIN	0.022222222	LOWESS
Clostridiales_Family_XIII_Incertae_Sedis_unclassified	164	176	FIN	0.011235955	LOWESS
Clostridiales_Family_XIII_Incertae_Sedis_unclassified	368	402	RUS	0.011235955	LOWESS
Clostridiales_Family_XIII_Incertae_Sedis_unclassified	448	538	RUS	0.011235955	LOWESS
Clostridiales_Family_XIII_Incertae_Sedis_unclassified	992	1105	RUS	0.012359551	LOWESS
Finegoldia	425	436	FIN	0.02173913	LOWESS
Clostridiales_noname	119	606	FIN	0.002022245	LOWESS
Clostridiales_noname	674	1026	FIN	0.001051893	LOWESS
Clostridiales_noname	1060	1105	FIN	0.013586957	LOWESS
Flavonifractor	119	187	FIN	0.008591065	LOWESS
Flavonifractor	470	924	RUS	0.008762887	LOWESS
Pseudoflavonifractor	232	244	FIN	0.010416667	LOWESS
Anaerofustis	527	538	RUS	0	LOWESS
Eubacterium	164	187	FIN	0.029069767	LOWESS
Anaerostipes	108	142	FIN	0.021052632	LOWESS
Anaerostipes	1060	1105	RUS	0.031578947	LOWESS
Blautia	96	346	FIN	0.003349282	LOWESS
Butyrivibrio	96	119	RUS	0.021052632	LOWESS
Butyrivibrio	300	323	RUS	0.015789474	LOWESS
Coprococcus	96	142	RUS	0.014044944	LOWESS
Coprococcus	368	425	RUS	0.031460674	LOWESS
Coprococcus	504	890	RUS	0.011235955	LOWESS
Dorea	244	606	RUS	0.007087629	LOWESS
Lachnospiraceae_noname	176	312	FIN	0.009751773	LOWESS
Roseburia	232	425	FIN	0.021099744	LOWESS
Oscillibacter	198	210	FIN	0.010526316	LOWESS
Peptostreptococcaceae_noname	130	368	FIN	0.006015038	LOWESS
Peptostreptococcus	289	402	FIN	0.017391304	LOWESS
Peptostreptococcus	459	482	FIN	0.027173913	LOWESS
Anaerotruncus	108	119	RUS	0.021505376	LOWESS
Anaerotruncus	164	176	FIN	0.032258065	LOWESS
Faecalibacterium	153	221	FIN	0.018315018	LOWESS
Ruminococcaceae_noname	187	198	FIN	0.042105263	LOWESS
Ruminococcaceae_noname	232	244	RUS	0.010526316	LOWESS
Ruminococcaceae_noname	516	584	FIN	0.019298246	LOWESS
Subdoligranulum	119	130	FIN	0	LOWESS
Subdoligranulum	697	799	RUS	0.039007092	LOWESS
Catenibacterium	96	482	RUS	0.043478261	LOWESS
Coprobacillus	119	130	FIN	0	LOWESS
Erysipelotrichaceae_noname	210	323	RUS	0.028723404	LOWESS
Erysipelotrichaceae_noname	1060	1094	RUS	0.039007092	LOWESS
Holdemania	153	164	FIN	0.021052632	LOWESS
Holdemania	255	266	FIN	0.042105263	LOWESS
Holdemania	323	346	RUS	0.042105263	LOWESS
Solobacterium	527	674	RUS	0.012274959	LOWESS
Solobacterium	799	844	RUS	0.042553191	LOWESS
Turicibacter	130	142	FIN	0.040816327	LOWESS
Turicibacter	153	255	FIN	0.013605442	LOWESS
Turicibacter	380	391	FIN	0	LOWESS
Turicibacter	652	663	FIN	0.010204082	LOWESS
Acidaminococcaceae_unclassified	1003	1014	FIN	0.035714286	LOWESS
Acidaminococcus	289	300	FIN	0.041237113	LOWESS
Acidaminococcus	312	334	FIN	0.015463918	LOWESS
Acidaminococcus	980	992	FIN	0.030927835	LOWESS
Phascolarctobacterium	1014	1037	RUS	0	LOWESS
Anaeroglobus	108	119	FIN	0	LOWESS
Anaeroglobus	482	493	RUS	0.032258065	LOWESS
Dialister	244	255	FIN	0.032258065	LOWESS
Dialister	357	436	RUS	0.007680492	LOWESS
Dialister	799	1105	RUS	0.015133413	LOWESS
Megamonas	810	822	FIN	0.010526316	LOWESS
Megamonas	924	935	RUS	0.010526316	LOWESS
Megasphaera	164	221	FIN	0.006451613	LOWESS
Megasphaera	357	538	RUS	0.004704301	LOWESS
Megasphaera	708	720	FIN	0.010752688	LOWESS
Megasphaera	924	958	FIN	0.025089606	LOWESS
Selenomonas	550	561	RUS	0.043478261	LOWESS
Selenomonas	640	686	FIN	0.02173913	LOWESS
Selenomonas	1003	1014	FIN	0	LOWESS
Veillonella	96	459	FIN	0.000336022	LOWESS
Fusobacterium	142	164	FIN	0.005681818	LOWESS
Fusobacterium	221	368	FIN	0.034090909	LOWESS
Fusobacterium	754	765	RUS	0.022727273	LOWESS
Fusobacterium	878	890	FIN	0.011363636	LOWESS
Burkholderia	176	187	FIN	0.010752688	LOWESS
Burkholderia	856	901	FIN	0.016129032	LOWESS
Ralstonia	96	244	RUS	0.015067407	LOWESS
Ralstonia	765	788	FIN	0.010309278	LOWESS
Burkholderiales_noname	187	221	FIN	0.020833333	LOWESS
Burkholderiales_noname	459	731	FIN	0.018229167	LOWESS
Comamonas	425	436	FIN	0.036144578	LOWESS
Parasutterella	164	980	FIN	0.006642512	LOWESS
Sutterella	142	210	FIN	0.013745704	LOWESS
Sutterella	482	856	FIN	0.011246485	LOWESS
Sutterellaceae_unclassified	153	164	FIN	0.031914894	LOWESS
Gallionellaceae_unclassified	96	391	RUS	0.011456628	LOWESS
Gallionellaceae_unclassified	493	504	RUS	0.031914894	LOWESS
Neisseria	130	289	FIN	0.010989011	LOWESS
Neisseria	402	414	RUS	0.021978022	LOWESS
Neisseria	799	822	RUS	0.016483516	LOWESS
Bilophila	153	289	FIN	0.008241758	LOWESS
Desulfovibrio	448	527	RUS	0.02827381	LOWESS
Desulfovibrio	538	584	RUS	0.010416667	LOWESS
Campylobacter	96	708	FIN	0.005636071	LOWESS
Campylobacter	731	742	FIN	0.043478261	LOWESS
Campylobacter	1014	1060	FIN	0.016304348	LOWESS
Citrobacter	96	108	FIN	0	LOWESS
Citrobacter	629	640	RUS	0.040816327	LOWESS
Citrobacter	1094	1105	FIN	0.030612245	LOWESS
Enterobacter	96	244	FIN	0.003344482	LOWESS
Enterobacter	742	754	RUS	0.010869565	LOWESS
Enterobacter	1071	1082	RUS	0	LOWESS
Escherichia	482	550	RUS	0.028070175	LOWESS
Escherichia	652	788	RUS	0.037719298	LOWESS
Escherichia	969	1014	RUS	0.039473684	LOWESS
Klebsiella	96	210	FIN	0.021276596	LOWESS
Klebsiella	402	414	RUS	0.021276596	LOWESS
Klebsiella	584	595	RUS	0.010638298	LOWESS
Pantoea	221	278	FIN	0.029787234	LOWESS
Pantoea	550	561	RUS	0.021276596	LOWESS
Pantoea	1026	1037	RUS	0	LOWESS
Proteus	561	572	RUS	0	LOWESS
Proteus	595	618	RUS	0.04494382	LOWESS
Raoultella	289	300	FIN	0.030927835	LOWESS
Raoultella	516	561	RUS	0.036082474	LOWESS
Raoultella	1060	1071	RUS	0.010309278	LOWESS
Shigella	368	380	RUS	0	LOWESS
Shigella	448	459	RUS	0.042553191	LOWESS
Shigella	640	663	RUS	0.037234043	LOWESS
Yersinia	153	176	FIN	0.011494253	LOWESS
Actinobacillus	96	142	FIN	0.010869565	LOWESS
Actinobacillus	414	640	FIN	0.015217391	LOWESS
Actinobacillus	901	1037	FIN	0.017210145	LOWESS
Aggregatibacter	459	470	FIN	0.022222222	LOWESS
Aggregatibacter	890	912	FIN	0.038888889	LOWESS
Haemophilus	142	482	FIN	0.007560137	LOWESS
Haemophilus	1071	1105	FIN	0.034364261	LOWESS
Sinobacteraceae_unclassified	629	663	FIN	0.01010101	LOWESS
Debaryomycetaceae_unclassified	346	368	FIN	0.01744186	LOWESS
Saccharomyces	527	618	FIN	0.019230769	LOWESS
Saccharomyces	856	958	FIN	0.01994302	LOWESS
Saccharomycetaceae_unclassified	244	255	RUS	0.013888889	LOWESS
Saccharomycetaceae_unclassified	334	346	FIN	0	LOWESS
Myoviridae_noname	187	266	RUS	0.009118541	LOWESS
Myoviridae_noname	357	380	FIN	0	LOWESS
Myoviridae_noname	459	595	FIN	0.003546099	LOWESS
PhiCD119likevirus	96	108	FIN	0.043478261	LOWESS
PhiCD119likevirus	391	414	FIN	0.032608696	LOWESS
PhiCD119likevirus	958	969	FIN	0	LOWESS
Epsilon15likevirus	912	1037	FIN	0.008893281	LOWESS
Podoviridae_noname	232	244	RUS	0	LOWESS
C2likevirus	221	584	RUS	0.020497312	LOWESS
Siphoviridae_noname	153	391	RUS	0.005513784	LOWESS
T5likevirus	346	368	RUS	0.026041667	LOWESS
T5likevirus	1048	1060	RUS	0.010416667	LOWESS
Mastadenovirus	96	425	FIN	0.006754355	LOWESS
Inovirus	164	187	FIN	0.038461538	LOWESS
Inovirus	278	289	FIN	0.043956044	LOWESS
Bocavirus	391	414	FIN	0.03164557	LOWESS
Bocavirus	425	436	FIN	0	LOWESS
Bocavirus	482	493	RUS	0.012658228	LOWESS
Polyomavirus	538	606	FIN	0.006666667	LOWESS
Polyomavirus	776	799	RUS	0.01	LOWESS
Polyomavirus	844	1037	RUS	0.014117647	LOWESS
Polyomavirus	1071	1105	RUS	0.02	LOWESS
Potyvirus	96	108	RUS	0.011235955	LOWESS
Potyvirus	153	244	FIN	0.026685393	LOWESS
Potyvirus	799	810	FIN	0.011235955	LOWESS
Gammaretrovirus	720	731	FIN	0.022727273	LOWESS
Gammaretrovirus	765	776	RUS	0	LOWESS
Retroviridae_noname	96	210	FIN	0.006451613	LOWESS
Viruses_noname	96	493	RUS	0.034811166	LOWESS
Actinomyces	40	614	RUS	0.001996008	MetaSplines
Corynebacterium	40	442	RUS	0.051896208	MetaSplines
Bifidobacterium	40	642	RUS	0.001996008	MetaSplines
Bifidobacterium	887	1162	FIN	0.003992016	MetaSplines
Adlercreutzia	875	1162	RUS	0.047904192	MetaSplines
Atopobium	40	133	RUS	0.115768463	MetaSplines
Collinsella	54	685	RUS	0.025948104	MetaSplines
Eggerthella	230	711	RUS	0.001996008	MetaSplines
Gordonibacter	254	1118	RUS	0.011976048	MetaSplines
Olsenella	40	615	RUS	0.001996008	MetaSplines
Slackia	40	537	RUS	0.005988024	MetaSplines
Bacteroides	40	618	FIN	0.001996008	MetaSplines
Coprobacter	338	1162	FIN	0.015968064	MetaSplines
Parabacteroides	40	869	FIN	0.001996008	MetaSplines
Porphyromonas	591	1162	RUS	0.001996008	MetaSplines
Paraprevotella	228	1162	FIN	0.00998004	MetaSplines
Alistipes	252	509	FIN	0.083832335	MetaSplines
Cellulophaga	245	445	FIN	0.055888224	MetaSplines
Gemella	40	307	RUS	0.005988024	MetaSplines
Staphylococcus	40	518	RUS	0.025948104	MetaSplines
Granulicatella	316	512	FIN	0.025948104	MetaSplines
Enterococcus	40	654	RUS	0.001996008	MetaSplines
Lactobacillus	40	486	RUS	0.001996008	MetaSplines
Pediococcus	40	417	RUS	0.015968064	MetaSplines
Leuconostoc	228	626	RUS	0.001996008	MetaSplines
Leuconostoc	836	1162	RUS	0.001996008	MetaSplines
Lactococcus	164	623	RUS	0.001996008	MetaSplines
Lactococcus	985	1162	RUS	0.001996008	MetaSplines
Streptococcus	40	641	RUS	0.001996008	MetaSplines
Butyricicoccus	279	1162	FIN	0.007984032	MetaSplines
Clostridiaceae_noname	1063	1162	FIN	0.095808383	MetaSplines
Clostridium	40	1086	FIN	0.001996008	MetaSplines
Clostridiales_Family_XIII_Incertae_Sedis_unclassified	354	999	RUS	0.001996008	MetaSplines
Parvimonas	621	1162	RUS	0.001996008	MetaSplines
Clostridiales_noname	85	882	FIN	0.001996008	MetaSplines
Flavonifractor	557	865	RUS	0.003992016	MetaSplines
Flavonifractor	40	306	FIN	0.001996008	MetaSplines
Anaerostipes	40	421	FIN	0.025948104	MetaSplines
Blautia	40	464	FIN	0.001996008	MetaSplines
Coprococcus	254	1162	RUS	0.001996008	MetaSplines
Dorea	336	911	RUS	0.001996008	MetaSplines
Lachnospiraceae_noname	40	831	FIN	0.001996008	MetaSplines
Roseburia	160	544	FIN	0.001996008	MetaSplines
Oscillibacter	389	638	FIN	0.003992016	MetaSplines
Oscillibacter	1068	1162	FIN	0.007984032	MetaSplines
Peptostreptococcaceae_noname	40	605	FIN	0.001996008	MetaSplines
Peptostreptococcus	40	410	FIN	0.063872255	MetaSplines
Anaerotruncus	64	465	FIN	0.005988024	MetaSplines
Catenibacterium	304	603	RUS	0.043912176	MetaSplines
Coprobacillus	40	577	FIN	0.003992016	MetaSplines
Holdemania	411	676	FIN	0.005988024	MetaSplines
Solobacterium	477	1162	RUS	0.001996008	MetaSplines
Acidaminococcaceae_unclassified	400	419	RUS	0.365269461	MetaSplines
Acidaminococcaceae_unclassified	981	1039	RUS	0.179640719	MetaSplines
Acidaminococcaceae_unclassified	1113	1162	FIN	0.303393214	MetaSplines
Acidaminococcus	40	376	RUS	0.043912176	MetaSplines
Phascolarctobacterium	556	1162	RUS	0.003992016	MetaSplines
Anaeroglobus	267	546	RUS	0.03992016	MetaSplines
Dialister	234	1028	RUS	0.001996008	MetaSplines
Megamonas	603	686	FIN	0.05988024	MetaSplines
Veillonella	99	509	FIN	0.001996008	MetaSplines
Fusobacterium	40	503	FIN	0.013972056	MetaSplines
Ralstonia	40	286	RUS	0.001996008	MetaSplines
Burkholderiales_noname	127	1042	FIN	0.001996008	MetaSplines
Parasutterella	130	1004	FIN	0.001996008	MetaSplines
Sutterella	210	1162	FIN	0.015968064	MetaSplines
Gallionellaceae_unclassified	40	434	RUS	0.001996008	MetaSplines
Gallionellaceae_unclassified	1120	1162	FIN	0.053892216	MetaSplines
Neisseria	118	356	FIN	0.001996008	MetaSplines
Bilophila	40	505	FIN	0.011976048	MetaSplines
Desulfovibrio	446	1162	RUS	0.047904192	MetaSplines
Campylobacter	40	742	FIN	0.001996008	MetaSplines
Enterobacter	616	1043	RUS	0.001996008	MetaSplines
Enterobacter	40	364	FIN	0.005988024	MetaSplines
Escherichia	496	823	RUS	0.001996008	MetaSplines
Klebsiella	463	835	RUS	0.001996008	MetaSplines
Klebsiella	40	244	FIN	0.00998004	MetaSplines
Raoultella	315	597	RUS	0.091816367	MetaSplines
Yersinia	40	342	FIN	0.067864271	MetaSplines
Actinobacillus	40	65	RUS	0.001996008	MetaSplines
Actinobacillus	164	596	FIN	0.001996008	MetaSplines
Haemophilus	134	614	FIN	0.001996008	MetaSplines
Acinetobacter	40	329	FIN	0.189620758	MetaSplines
Sinobacteraceae_unclassified	40	548	FIN	0.025948104	MetaSplines
C2likevirus	40	918	RUS	0.001996008	MetaSplines
Siphoviridae_noname	150	494	RUS	0.001996008	MetaSplines
T5likevirus	40	434	RUS	0.00998004	MetaSplines
Mastadenovirus	749	800	RUS	0.005988024	MetaSplines
Mastadenovirus	121	472	FIN	0.001996008	MetaSplines
Polyomavirus	935	1035	RUS	0.001996008	MetaSplines
Retroviridae_noname	40	318	FIN	0.025948104	MetaSplines
Viruses_noname	40	354	RUS	0.007984032	MetaSplines
